# Supplementary material for: Conservative and Minimally Invasive Interventions for Temporomandibular Disorders: Protocol for a Systematic Review of Randomized Controlled Trials
Source: Med Sci (Basel). 2026 Feb 23;14(1):108. doi: 10.3390/medsci14010108 (PMC13027864; doi:10.3390/medsci14010108)
Supplement: Supplementary file 1 [file medsci-14-00108-s001.zip]

Archive with 1 entries (1 files):
- medsci-4102162-supplementary.pdf
